# Supplementary material for: Pan-cancer analysis shows that IBSP is a potential prognostic and immunotherapeutic biomarker for multiple cancer types including osteosarcoma
Source: Front Immunol. 2023 Jun 29;14:1188256. doi: 10.3389/fimmu.2023.1188256 (PMC10339805; doi:10.3389/fimmu.2023.1188256)
Supplement: Supplementary file 8 [file Table_1.xlsx]

## Sheet: Sheet1
Characteristics	TARGET-OS(n=84)	GSE21257(n=53)
Age
＜18years	66	35
＞18years	18	18
Gender
Male	47	34
Female	37	19
Metastatic
Yes	21	34
No	63	19
Status
Alive	55	30
Death	29	23
Tumor site
Arm/hand	6	8
Leg/foot	76	44
Other	2	1
