# Supplementary material for: Pan-cancer analysis shows that IBSP is a potential prognostic and immunotherapeutic biomarker for multiple cancer types including osteosarcoma
Source: Front Immunol. 2023 Jun 29;14:1188256. doi: 10.3389/fimmu.2023.1188256 (PMC10339805; doi:10.3389/fimmu.2023.1188256)
Supplement: Supplementary file 9 [file Table_2.xlsx]

## Sheet: Sheet1
Receptors	Ligands
CD226	CD274
HAVCR2	PDCD1LG2
NCR3	BTLA
CD27	CD80
CD28	CD86
CD40	ICOSLG
CD47	TNFSF14
CD48	TNFSF9
CD96	TNFRSF18
CD200R1	TNFRSF4
TNFRSF9	CD70
ICOS	CD160
PDCD1	CD200
TNFRSF18	PVR
TIGIT	CD40LG
TNFRSF4	BAT3
CTLA4	CD244
TNFRSF14	LGALS9
PLK1
PLK4
